# Supplementary material for: Optimizing Promoters and Subcellular Localization for Constitutive Transgene Expression in Marchantia polymorpha
Source: Plant Cell Physiol. 2024 Jun 1;65(8):1298–309. doi: 10.1093/pcp/pcae063 (PMC11369823; doi:10.1093/pcp/pcae063)
Supplement: pcae063_Supp [file pcae063_supp.zip]

Archive with 1 entries (1 files):
- suppl_data/pcp-2024-e-00084-File009.gb
