# Supplementary material for: Optimizing Promoters and Subcellular Localization for Constitutive Transgene Expression in Marchantia polymorpha
Source: Plant Cell Physiol. 2024 Jun 1;65(8):1298–309. doi: 10.1093/pcp/pcae063 (PMC11369823; doi:10.1093/pcp/pcae063)
Supplement: pcae063_Supp [file pcae063_supp.zip › suppl_data/pcp-2024-e-00084-File009.gb]

LOCUS       pBy_10      9077 bp ds-DNA     circular     10-JAN-2024
DEFINITION  .
FEATURES             Location/Qualifiers
     misc_feature    40..628
                     /label="pUC ori"
                     /ApEinfo_revcolor="#84b0dc"
                     /ApEinfo_fwdcolor="#84b0dc"
     misc_feature    716..1531
                     /label="KanR"
                     /ApEinfo_revcolor="#b7e6d7"
                     /ApEinfo_fwdcolor="#b7e6d7"
     misc_feature    1964..1989
                     /label="LB"
                     /ApEinfo_revcolor="#ffef86"
                     /ApEinfo_fwdcolor="#ffef86"
     misc_feature    1999..2833
                     /label="pro35S"
                     /ApEinfo_revcolor="#faac61"
                     /ApEinfo_fwdcolor="#faac61"
     misc_feature    2862..3887
                     /label="HygR"
                     /ApEinfo_revcolor="#85dae9"
                     /ApEinfo_fwdcolor="#85dae9"
     CDS             2862..3887
                     /ApEinfo_revcolor="#84b0dc"
                     /ApEinfo_fwdcolor="#84b0dc"
                     /translation="MKKPELTATSVEKFLIEKFDSVSDLMQLSEGEESRAFSFDVGGRGYVLRVNSCADGFYKDRYVYRHFASAALPIPEVLDIGEFSESLTYCISRRSQGVTLQDLPETELPAVLQPVAEAMDAIAAADLSQTSGFGPFGPQGIGQYTTWRDFICAIADPHVYHWQTVMDDTVSASVAQALDELMLWAEDCPEVRHLVHADFGSNNVLTDNGRITAVIDWSEAMFGDSQYEVANIFFWRPWLACMEQQTRYFERRHPELAGSPRLRAYMLRIGLDQLYQSLVDGNFDDAAWAQGRCDAIVRSGAGTVGRTQIARRSAAVWTDGCVEVLADSGNRRPSTRPRAKK*"
     misc_feature    3892..4095
                     /label="35Ster"
                     /ApEinfo_revcolor="#ffef86"
                     /ApEinfo_fwdcolor="#ffef86"
     misc_feature    4130..4135
                     /label="BsaI"
                     /ApEinfo_revcolor="#9eafd2"
                     /ApEinfo_fwdcolor="#9eafd2"
     misc_feature    complement(4130..4135)
                     /label="BsaI"
                     /ApEinfo_revcolor="#b4abac"
                     /ApEinfo_fwdcolor="#b4abac"
     misc_feature    complement(4223..4544)
                     /label="lacZ"
                     /ApEinfo_revcolor="#ffef86"
                     /ApEinfo_fwdcolor="#ffef86"
     misc_feature    complement(4562..4582)
                     /label="lacO"
                     /ApEinfo_revcolor="#d6b295"
                     /ApEinfo_fwdcolor="#d6b295"
     misc_feature    4703..4708
                     /label="BsaI"
                     /ApEinfo_revcolor="#b4abac"
                     /ApEinfo_fwdcolor="#b4abac"
     misc_feature    complement(4703..4708)
                     /label="BsaI"
                     /ApEinfo_revcolor="#9eafd2"
                     /ApEinfo_fwdcolor="#9eafd2"
     misc_feature    4731..4755
                     /label="RB"
                     /ApEinfo_revcolor="#ffef86"
                     /ApEinfo_fwdcolor="#ffef86"
     misc_feature    5817..6817
                     /label="STA"
                     /ApEinfo_revcolor="#ff9ccd"
                     /ApEinfo_fwdcolor="#ff9ccd"
     misc_feature    7114..8187
                     /label="pVS1 rep ori"
                     /ApEinfo_revcolor="#f8d3a9"
                     /ApEinfo_fwdcolor="#f8d3a9"
     misc_feature    8253..8447
                     /label="pVS1 ori"
                     /ApEinfo_revcolor="#d6b295"
                     /ApEinfo_fwdcolor="#d6b295"
ORIGIN
        1 AAAGGCCAGG AACCGTAAAA AGGCCGCGTT GCTGGCGTTT TTCCATAGGC TCCGCCCCCC
       61 TGACGAGCAT CACAAAAATC GACGCTCAAG TCAGAGGTGG CGAAACCCGA CAGGACTATA
      121 AAGATACCAG GCGTTTCCCC CTGGAAGCTC CCTCGTGCGC TCTCCTGTTC CGACCCTGCC
      181 GCTTACCGGA TACCTGTCCG CCTTTCTCCC TTCGGGAAGC GTGGCGCTTT CTCATAGCTC
      241 ACGCTGTAGG TATCTCAGTT CGGTGTAGGT CGTTCGCTCC AAGCTGGGCT GTGTGCACGA
      301 ACCCCCCGTT CAGCCCGACC GCTGCGCCTT ATCCGGTAAC TATCGTCTTG AGTCCAACCC
      361 GGTAAGACAC GACTTATCGC CACTGGCAGC AGCCACTGGT AACAGGATTA GCAGAGCGAG
      421 GTATGTAGGC GGTGCTACAG AGTTCTTGAA GTGGTGGCCT AACTACGGCT ACACTAGAAG
      481 GACAGTATTT GGTATCTGCG CTCTGCTGAA GCCAGTTACC TTCGGAAAAA GAGTTGGTAG
      541 CTCTTGATCC GGCAAACAAA CCACCGCTGG TAGCGGTGGT TTTTTTGTTT GCAAGCAGCA
      601 GATTACGCGC AGAAAAAAAG GATCTCAAGA AGATCCTTTG ATCTTTTCTA CGGGGTCTGA
      661 CGCTCAGTGG AACGAAAACT CACGTTAAGG GATTTTGGTC ATGCATTCTA GGTGATTAGA
      721 AAAACTCATC GAGCATCAAA TGAAACTGCA ATTTATTCAT ATCAGGATTA TCAATACCAT
      781 ATTTTTGAAA AAGCCGTTTC TGTAATGAAG GAGAAAACTC ACCGAGGCAG TTCCATAGGA
      841 TGGCAAGATC CTGGTATCGG TCTGCGATTC CGACTCGTCC AACATCAATA CAACCTATTA
      901 ATTTCCCCTC GTCAAAAATA AGGTTATCAA GTGAGAAATC ACCATGAGTG ACGACTGAAT
      961 CCGGTGAGAA TGGCAAAAGT TTATGCATTT CTTTCCAGAC TTGTTCAACA GGCCAGCCAT
     1021 TACGCTCGTC ATCAAAATCA CTCGCATCAA CCAAACCGTT ATTCATTCGT GATTGCGCCT
     1081 GAGCGAGTCG AAATACGCGA TCGCTGTTAA AAGGACAATT ACAAACAGGA ATCGAATGCA
     1141 ACCGGCGCAG GAACACTGCC AGCGCATCAA CAATATTTTC ACCTGAATCA GGATATTCTT
     1201 CTAATACCTG GAATGCTGTT TTCCCTGGGA TCGCAGTGGT GAGTAACCAT GCATCATCAG
     1261 GAGTACGGAT AAAATGCTTG ATGGTCGGAA GAGGCATAAA TTCCGTCAGC CAGTTTAGTC
     1321 TGACCATCTC ATCTGTAACA TCATTGGCAA CGCTACCTTT GCCATGTTTC AGAAACAACT
     1381 CTGGCGCATC GGGCTTCCCA TACAATCGGT AGATTGTCGC ACCTGATTGC CCGACATTAT
     1441 CGCGAGCCCA TTTATACCCA TATAAATCAG CATCCATGTT GGAATTTAAT CGCGGCCTTG
     1501 AGCAAGACGT TTCCCGTTGA ATATGGCTCA TAACAGAACT TATTATTTCC TTCCTCTTTT
     1561 CTACAGTATT TAAAGATACC CCAAGAAGCT AATTATAACA AGACGAACTC CAATTCACTG
     1621 TTCCTTGCAT TCTAAAACCT TAAATACCAG AAAACAGCTT TTTCAAAGTT GTTTTCAAAG
     1681 TTGGCGTATA ACATAGTATC GACGGAGCCG ATTTTGAAAC CGCGGTGATC ACAGGCAGCA
     1741 ACGCTCTGTC ATCGTTACAA TCAACATGCT ACCCTCCGCG AGATCATCCG TGTTTCAAAC
     1801 CCGGCAGCTT AGTTGCCGTT CTTCCGAATA GCATCGGTAA CATGAGCAAA GTCTGCCGCC
     1861 TTACAACGGC TCTCCCGCTG ACGCCGTCCC GGACTGATGG GCTGCCTGTA TCGAGTGGTG
     1921 ATTTTGTGCC GAGCTGCCGG TCGGGGAGCT GTTGGCTGGC TGGTGGCAGG ATATATTGTG
     1981 GTGTAAACAT AACGAATTAG ATTAGCCTTT TCAATTTCAG AAAGAATGCT AACCCACAGA
     2041 TGGTTAGAGA GGCTTACGCA GCAAGTCTCA TCAAGACGAT CTACCCGAGC AATAATCTAC
     2101 AGGAAATCAA ATACCTTCCC AAGAAGGTTA AAGATGCAGT CAAAAGATTC AGGACTAACT
     2161 GCATCAAGAA CACAGAGAAA GATATATTTC TCAAGATCAG AAGTACTATT CCAGTATGGA
     2221 CGATTCAAGG CTTGCTTCAC AAACCAAGGC AAGTAATAGA GATTGGAGTC TCTAAAAAGG
     2281 TAGTTCCCAC TGAATCAAAG GCCATGGAGT CAAAGATTCA AATAGAGGAC CTAACAGAAC
     2341 TCGCCGTAAA GACTGGCGAA CAGTTCATAC AGAGTCTCTT ACGACTCAAT GACAAGAAGA
     2401 AAATCTTCGT CAACATGGTG GAGCACGACA CACTTGTCTA CTCCAAAAAT ATCAAAGATA
     2461 CAGTCTCAGT AGACCAAAGG GCAATTGAGA CTTTTCAACA AAGGGTAATA TCCGGAAACC
     2521 TCCTCGGATT CCATTGCCCA GCTATCTGTC ACTTTATTGT GAAGATAGTG GAAAAGGAAG
     2581 GTGGCTCCTA CAAATGCCAT CATTGCGATA AAGGAAAGGC CATCGTTGAA GATGCCTCTG
     2641 CCGACAGTGG TCCCAAAGAT GGACCCCCAC CCACGAGGAG CATCGTGGAA AAAGAAAACG
     2701 TTCCAACCAC GTCTACAAAG CAAGTGGATT GATGTGATAT CTCCACTGAC GTAAGGGATG
     2761 ACGCACAATC CCACTATCCT TCGCAAGACC CTTCCTCTAT ATAAGGAAGT TCATTTCATT
     2821 TGGAGAGAAC ACGGGGGACT CTAGAGGATC CAACATCACC AATGAAAAAG CCTGAACTCA
     2881 CCGCGACGTC TGTCGAGAAG TTTCTGATCG AAAAGTTCGA CAGCGTCTCC GACCTGATGC
     2941 AGCTCTCGGA GGGCGAAGAA TCTCGTGCTT TCAGCTTCGA TGTAGGAGGG CGTGGATATG
     3001 TCCTGCGGGT AAATAGCTGC GCCGATGGTT TCTACAAAGA TCGTTATGTT TATCGGCACT
     3061 TTGCATCGGC CGCGCTCCCG ATTCCGGAAG TGCTTGACAT TGGGGAGTTT AGCGAGAGCC
     3121 TGACCTATTG CATCTCCCGC CGTTCACAGG GTGTCACGTT GCAAGACCTG CCTGAAACCG
     3181 AACTGCCCGC TGTTCTACAA CCGGTCGCGG AGGCTATGGA TGCGATCGCT GCGGCCGATC
     3241 TTAGCCAGAC GAGCGGGTTC GGCCCATTCG GACCGCAAGG AATCGGTCAA TACACTACAT
     3301 GGCGTGATTT CATATGCGCG ATTGCTGATC CCCATGTGTA TCACTGGCAA ACTGTGATGG
     3361 ACGACACCGT CAGTGCGTCC GTCGCGCAGG CTCTCGATGA GCTGATGCTT TGGGCCGAGG
     3421 ACTGCCCCGA AGTCCGGCAC CTCGTGCACG CGGATTTCGG CTCCAACAAT GTCCTGACGG
     3481 ACAATGGCCG CATAACAGCG GTCATTGACT GGAGCGAGGC GATGTTCGGG GATTCCCAAT
     3541 ACGAGGTCGC CAACATCTTC TTCTGGAGGC CGTGGTTGGC TTGTATGGAG CAGCAGACGC
     3601 GCTACTTCGA GCGGAGGCAT CCGGAGCTTG CAGGATCGCC ACGACTCCGG GCGTATATGC
     3661 TCCGCATTGG TCTTGACCAA CTCTATCAGA GCTTGGTTGA CGGCAATTTC GATGATGCAG
     3721 CTTGGGCGCA GGGTCGATGC GACGCAATCG TCCGATCCGG AGCCGGGACT GTCGGGCGTA
     3781 CACAAATCGC CCGCAGAAGC GCGGCCGTCT GGACCGATGG CTGTGTAGAA GTACTCGCCG
     3841 ATAGTGGAAA CCGACGCCCC AGCACTCGTC CGAGGGCAAA GAAATAGGCT TCTCTAGCTA
     3901 GAGTCGATCG ACAAGCTCGA GTTTCTCCAT AATAATGTGT GAGTAGTTCC CAGATAAGGG
     3961 AATTAGGGTT CCTATAGGGT TTCGCTCATG TGTTGAGCAT ATAAGAAACC CTTAGTATGT
     4021 ATTTGTATTT GTAAAATACT TCTATCAATA AAATTTCTAA TTCCTAAAAC CAAAATCCAG
     4081 TACTAAAATC CAGATCGCTA GCAAGGAGGG AGGCTCTTCA ATGAGGAGAG AGACCAGCTT
     4141 GTCTGTAAGC GGATGCCGGG AGCAGACAAG CCCGTCATGG CGCGTCAGCG GGTGTTGGCG
     4201 GGTGTCGGGG CTGGCTTAAC TATGCGGCAT CAGAGCAGAT TGTACTGAGA GTGCACCATA
     4261 TGCGGTGTGA AATACCGCAC AGATGCGTAA GGAGAAAATA CCGCATCAGG CGCTCATCCG
     4321 CCATTCAGGC TGCGCAACTG TTGGGAAGTG CGATCGGCGC AGGCCTCTTC GCTATTACGC
     4381 CAGCTGGCGA AAGGGGGATG TGCTGCAAGG CGATTAAGTT GGGTAACGCC AGGGTTTTCC
     4441 CAGTCACGAC GTTGTAAAAC GACGGCCAGT GAATTCGAGC TCGGTACCCG GGGATCCTCT
     4501 AGAGTCGACC TGCAGGCATG CAAGCTTGGC GTAATCATGG TCATAGCTGT TTCCTGTGTG
     4561 AAATTGTTAT CCGCTCACAA TTCCACACAA CATACGAGCC GGAAGCATAT AGTGTAAAGC
     4621 CTGGGGTGCC TAATGAGTGA GCTAACTCAC ATTAATTGCG TTGCGCTCAC TGCCCGCTTT
     4681 CCAGTCGGGA AACCTGTCGT GCGGTCTCAC GCTTGCATGA AGAGCAATTC TGACAGGATA
     4741 TATTGGCGGG TAAACCTAAG AGAAAAGAGC GTTTATTAGA ATAATCGGAT ATTTAAAAGG
     4801 GCGTGAAAAG GTTTATCCGT TCGTCCATTT GTATGTGCAT GCCAACCACA GGGTTCCCCT
     4861 CGGGATCAAA GTACTTTGAT CCAACCCCTC CGCTGCTATA GTGCAGTCGG CTTCTGACGT
     4921 TCAGTGCAGC CGTCATCTGA AAACGACATG TCGCACAAGT CCTAAGTTAC GCGACAGGCT
     4981 GCCGCCCTGC CCTTTTCCTG GCGTTTTCTT GTCGCGTGTT TTAGTCGCAT AAAGTAGAAT
     5041 ACTTGCGACT AGAACCGGAG ACATTACGCC ATGAACAAGA GCGCCGCCGC TGGCCTGCTG
     5101 GGCTATGCCC GCGTCAGCAC CGACGACCAG GACTTGACCA ACCAACGGGC CGAACTGCAC
     5161 GCGGCCGGCT GCACCAAGCT GTTTTCCGAG AAGATCACCG GCACCAGGCG CGACCGCCCG
     5221 GAGCTGGCCA GGATGCTTGA CCACCTACGC CCTGGCGACG TTGTGACAGT GACCAGGCTA
     5281 GACCGCCTGG CCCGCAGCAC CCGCGACCTA CTGGACATTG CCGAGCGCAT CCAGGAGGCC
     5341 GGCGCGGGCC TGCGTAGCCT GGCAGAGCCG TGGGCCGACA CCACCACGCC GGCCGGCCGC
     5401 ATGGTGTTGA CCGTGTTCGC CGGCATTGCC GAGTTCGAGC GTTCCCTAAT CATCGACCGC
     5461 ACCCGGAGCG GGCGCGAGGC CGCCAAGGCC CGAGGCGTGA AGTTTGGCCC CCGCCCTACC
     5521 CTCACCCCGG CACAGATCGC GCACGCCCGC GAGCTGATCG ACCAGGAAGG CCGCACCGTG
     5581 AAAGAGGCGG CTGCACTGCT TGGCGTGCAT CGCTCGACCC TGTACCGCGC ACTTGAGCGC
     5641 AGCGAGGAAG TGACGCCCAC CGAGGCCAGG CGGCGCGGTG CCTTCCGTGA GGACGCATTG
     5701 ACCGAGGCCG ACGCCCTGGC GGCCGCCGAG AATGAACGCC AAGAGGAACA AGCATGAAAC
     5761 CGCACCAGGA CGGCCAGGAC GAACCGTTTT TCATTACCGA AGAGATCGAG GCGGAGATGA
     5821 TCGCGGCCGG GTACGTGTTC GAGCCGCCCG CGCACCTCTC AACCGTGCGG CTGCATGAAA
     5881 TCCTGGCCGG TTTGTCTGAT GCCAAGCTGG CGGCCTGGCC GGCCAGCTTG GCCGCTGAAG
     5941 AAACCGAGCG CCGCCGTCTA AAAAGGTGAT GTGTATTTGA GTAAAACAGC TTGCGTCATG
     6001 CGGTCGCTGC GTATATGATG CGATGAGTAA ATAAACAAAT ACGCAAGGGG AACGCATGAA
     6061 GGTTATCGCT GTACTTAACC AGAAAGGCGG GTCAGGCAAG ACGACCATCG CAACCCATCT
     6121 AGCCCGCGCC CTGCAACTCG CCGGGGCCGA TGTTCTGTTA GTCGATTCCG ATCCCCAGGG
     6181 CAGTGCCCGC GATTGGGCGG CCGTGCGGGA AGATCAACCG CTAACCGTTG TCGGCATCGA
     6241 CCGCCCGACG ATTGACCGCG ACGTGAAGGC CATCGGCCGG CGCGACTTCG TAGTGATCGA
     6301 CGGAGCGCCC CAGGCGGCGG ACTTGGCTGT GTCCGCGATC AAGGCAGCCG ACTTCGTGCT
     6361 GATTCCGGTG CAGCCAAGCC CTTACGACAT ATGGGCCACC GCCGACCTGG TGGAGCTGGT
     6421 TAAGCAGCGC ATTGAGGTCA CGGATGGAAG GCTACAAGCG GCCTTTGTCG TGTCGCGGGC
     6481 GATCAAAGGC ACGCGCATCG GCGGTGAGGT TGCCGAGGCG CTGGCCGGGT ACGAGCTGCC
     6541 CATTCTTGAG TCCCGTATCA CGCAGCGCGT GAGCTACCCA GGCACTGCCG CCGCCGGCAC
     6601 AACCGTTCTT GAATCAGAAC CCGAGGGCGA CGCTGCCCGC GAGGTCCAGG CGCTGGCCGC
     6661 TGAAATTAAA TCAAAACTCA TTTGAGTTAA TGAGGTAAAG AGAAAATGAG CAAAAGCACA
     6721 AACACGCTAA GTGCCGGCCG TCCGAGCGCA CGCAGCAGCA AGGCTGCAAC GTTGGCCAGC
     6781 CTGGCAGACA CGCCAGCCAT GAAGCGGGTC AACTTTCAGT TGCCGGCGGA GGATCACACC
     6841 AAGCTGAAGA TGTACGCGGT ACGCCAAGGC AAGACCATTA CCGAGCTGCT ATCTGAATAC
     6901 ATCGCGCAGC TACCAGAGTA AATGAGCAAA TGAATAAATG AGTAGATGAA TTTTAGCGGC
     6961 TAAAGGAGGC GGCATGGAAA ATCAAGAACA ACCAGGCACC GACGCCGTGG AATGCCCCAT
     7021 GTGTGGAGGA ACGGGCGGTT GGCCAGGCGT AAGCGGCTGG GTTGCCTGCC GGCCCTGCAA
     7081 TGGCACTGGA ACCCCCAAGC CCGAGGAATC GGCGTGAGCG GTCGCAAACC ATCCGGCCCG
     7141 GTACAAATCG GCGCGGCGCT GGGTGATGAC CTGGTGGAGA AGTTGAAGGC CGCGCAGGCC
     7201 GCCCAGCGGC AACGCATCGA GGCAGAAGCA CGCCCCGGTG AATCGTGGCA AGCGGCCGCT
     7261 GATCGAATCC GCAAAGAATC CCGGCAACCG CCGGCAGCCG GTGCGCCGTC GATTAGGAAG
     7321 CCGCCCAAGG GCGACGAGCA ACCAGATTTT TTCGTTCCGA TGCTCTATGA CGTGGGCACC
     7381 CGCGATAGTC GCAGCATCAT GGACGTGGCC GTTTTCCGTC TGTCGAAGCG TGACCGACGA
     7441 GCTGGCGAGG TGATCCGCTA CGAGCTTCCA GACGGGCACG TAGAGGTTTC CGCAGGGCCG
     7501 GCCGGCATGG CCAGTGTGTG GGATTACGAC CTGGTACTGA TGGCGGTTTC CCATCTAACC
     7561 GAATCCATGA ACCGATACCG GGAAGGGAAG GGAGACAAGC CCGGCCGCGT GTTCCGTCCA
     7621 CACGTTGCGG ACGTACTCAA GTTCTGCCGG CGAGCCGATG GCGGAAAGCA GAAAGACGAC
     7681 CTGGTAGAAA CCTGCATTCG GTTAAACACC ACGCACGTTG CCATGCAGCG TACGAAGAAG
     7741 GCCAAGAACG GCCGCCTGGT GACGGTATCC GAGGGTGAAG CCTTGATTAG CCGCTACAAG
     7801 ATCGTAAAGA GCGAAACCGG GCGGCCGGAG TACATCGAGA TCGAGCTAGC TGATTGGATG
     7861 TACCGCGAGA TCACAGAAGG CAAGAACCCG GACGTGCTGA CGGTTCACCC CGATTACTTT
     7921 TTGATCGATC CCGGCATCGG CCGTTTTCTC TACCGCCTGG CACGCCGCGC CGCAGGCAAG
     7981 GCAGAAGCCA GATGGTTGTT CAAGACGATC TACGAACGCA GTGGCAGCGC CGGAGAGTTC
     8041 AAGAAGTTCT GTTTCACCGT GCGCAAGCTG ATCGGGTCAA ATGACCTGCC GGAGTACGAT
     8101 TTGAAGGAGG AGGCGGGGCA GGCTGGCCCG ATCCTAGTCA TGCGCTACCG CAACCTGATC
     8161 GAGGGCGAAG CATCCGCCGG TTCCTAATGT ACGGAGCAGA TGCTAGGGCA AATTGCCCTA
     8221 GCAGGGGAAA AAGGTCGAAA AGGACTCTTT CCTGTGGATA GCACGTACAT TGGGAACCCA
     8281 AAGCCGTACA TTGGGAACCG GAACCCGTAC ATTGGGAACC CAAAGCCGTA CATTGGGAAC
     8341 CGGTCACACA TGTAAGTGAC TGATATAAAA GAGAAAAAAG GCGATTTTTC CGCCTAAAAC
     8401 TCTTTAAAAC TTATTAAAAC TCTTAAAACC CGCCTGGCCT GTGCATAACT GTCTGGCCAG
     8461 CGCACAGCCG AAGTGCTGCA AAAAGCGCCT ACCCTTCGGT CGCTGCGCTC CCTACGCCCC
     8521 GCCGCTTCGC GTCGGCCTAT CGCGGCCGCT GGCCGCTCAA AAATGGCTGG CCTACGGCCA
     8581 GGCAATCTAC CAGGGCGCGG ACAAGCCGCG CCGTCGCCAC TCGACCGCCG GCGCCCACAT
     8641 CAAGGCACCC TGCCTCGCGC GTTTCGGTGA TGACGGTGAA AACCTCTGAC ACATGCAGCT
     8701 CCCGGTGACG GTCACAGCTT GTCTGTAAGC GGATGCCGGG AGCAGACAAG CCCGTCAGGG
     8761 CGCGTCAGCG GGTGTTGGCG GGTGTCGGGG CGCAGCCATG ACCCAGTCAC GTAGCGATAG
     8821 CGGAGTGTAT ACTGGCTTAA CTATGCGGCA TCAGAGCAGA TTGTACTGAG AGTGCACCAT
     8881 ATGCGGTGTG AAATACCGCA CAGATGCGTA AGGAGAAAAT ACCGCATCAG GCGCTCATCC
     8941 GCTTCCTCGC TCACTGACTC GCTGCGCTCG GTCGTTCGGC TGCGGCGAGC GGTATCAGCT
     9001 CACTCAAAGG CGGTAATACG GTTATCCACA GAATCAGGGG ATAACGCAGG AAAGAACATG
     9061 TGAGCAAAAG GCCAGCA
//
